# Supplementary material for: Greenland Norse walrus exploitation deep into the Arctic
Source: Sci Adv. 2024 Sep 27;10(39):eadq4127. doi: 10.1126/sciadv.adq4127 (PMC11430631; doi:10.1126/sciadv.adq4127)
Supplement: Supplementary file 2 — Tables S1 and S2 [file sciadv.adq4127_tables_s1_and_s2.zip]

Archive with 2 entries (2 files):
- adq4127_table_s2.xlsx
- adq4127_table_s1.xlsx
