# Supplementary material for: Greenland Norse walrus exploitation deep into the Arctic
Source: Sci Adv. 2024 Sep 27;10(39):eadq4127. doi: 10.1126/sciadv.adq4127 (PMC11430631; doi:10.1126/sciadv.adq4127)
Supplement: Supplementary file 2 — Tables S1 and S2 [file sciadv.adq4127_tables_s1_and_s2.zip › adq4127_table_s2.xlsx]

## Sheet: Table S2 - artefacts
Sample_ID	Period*	Fig1_Clade	Fig1_Support	Chronology_Reference	Chronology_Fig2	European Settlement	Site	Country	Element	Specimen_ID	Storage	Reference_Chronology	ENA_ID
WLR029	Early	West Greenland, Clade IV	1	900-1125	900-1125	Dublin	St John's Lane	Ireland	Rostrum	E173:4330	National Museum of Ireland	Star et al 2018	PRJEB25536
WLR030	Early	North Water, Clade V	1	900-1125	900-1125	Dublin	St John's Lane	Ireland	Rostrum	E173:323	National Museum of Ireland	Star et al 2018	PRJEB25536
WLR031	Late	Foxe Basin, Clade VI	0.97	late 12th-early 13th C	1175-1225	London	London Guildhall	England	Rostrum	21273	Museum of London Archaeology	Star et al 2018	PRJEB25536
WLR033	Late	Foxe Basin, Clade VI	0.97	late 12th-early 13th C	1175-1225	London	London Guildhall	England	Rostrum	21274	Museum of London Archaeology	Star et al 2018	PRJEB25536
WLR034	Early	West Greenland, Clade IV	1	11th C	1000-1100	Dublin	Fishamble Street II	Ireland	Rostrum	E172:4311	National Museum of Ireland	Caufield 1992	PRJEB25536
WLR038	Early	Foxe Basin, Clade I	0.55	1111 or shortly before	1100-1110	Trondheim	Søndre Gate Felt II/T	Norway	Rostrum	N10102	NTNU Museum of Natural History and Archaeology	Star et al 2018	PRJEB25536
WLR041	Late	North Water, Clade V	1	1225-1275	1225-1275	Trondheim	Folkebibliotekstomten	Norway	Rostrum	N32091	NTNU Museum of Natural History and Archaeology	Star et al 2018	PRJEB25536
WLR042	Late	North Water, Clade V	1	late 12th-early 13th C	1175-1225	Bergen	BRM4	Norway	Rostrum	BRM4/4176/1	University Museum of Bergen	Star et al 2018	PRJEB25536
WLR043	Late	Foxe Basin, Clade I	0.55	1248-1332	1248-1332	Bergen	BRM0	Norway	Rostrum	BRM0/2709/1	University Museum of Bergen	Star et al 2018	PRJEB25536
WLR044	Late	North Water, Clade V	1	1150-1175	1150-1175	Trondheim	Folkebibliotekstomten	Norway	Rostrum	N29494	NTNU Museum of Natural History and Archaeology	Star et al 2018	PRJEB25536
WLR045	Late	North Water, Clade V	1	1248-1332	1248-1332	Bergen	BRM0	Norway	Rostrum	BRM0/87411/1	University Museum of Bergen	Star et al 2018	PRJEB25536
WLR046	Late	North Water, Clade V	1	1500-1532	1500-1532	Trondheim	Archbishop Palace	Norway	Rostrum	N167587	NTNU Museum of Natural History and Archaeology	Star et al 2018	PRJEB25536
WLR047	Late	West Greenland, Clade IV	1	1050-1325#	1050-1325	Trondheim	Folkebibliotekstomten	Norway	Rostrum	N37603	NTNU Museum of Natural History and Archaeology	Torkel Johansen, NTNU	PRJEB25536
WLR048	Late	North Water, Clade V	1	late 12th-early 13th C	1175-1225	Trondheim	Kjøpmannsgata, Felt 93/2	Norway	Rostrum	N203145	NTNU Museum of Natural History and Archaeology	Hagland 1998	PRJEB25536
WLR049	Late	North Water, Clade V	1	1250-1350	1250-1350	Oslo	Follo D1 Vest	Norway	Rostrum	F51873	Norwegian Institute for Cultural Heritage Research	Star et al 2018	PRJEB25536
WLR062	Late	West Greenland, Clade IV	1	"Medieval"	900-1500	Oslo	Oslo Ladegård, 1903	Norway	Rostrum	C23798	University of Oslo Museum of Cultural History	https://www.unimus.no/	PRJEB25536
WLR063	Early	Iceland, Clade II	1	1000-1050	1000-1050	Sigtuna	kv Urmakaren	Sweden	Tusk	8240a	Sigtuna Museum	Hagland 1998	PRJEB25536
WLR064	Early	East Greenland, Clade III	0.88	1000-1050	1000-1050	Sigtuna	kv Urmakaren	Sweden	Tusk	8241a	Sigtuna Museum	Star et al 2018	PRJEB25536
WLR065	Early	East Greenland, Clade III	0.88	1000-1050	1000-1050	Sigtuna	kv Urmakaren	Sweden	Tusk	8241b	Sigtuna Museum	Star et al 2018	PRJEB25536
WLR067	Late	North Water, Clade V	1	1200-1230	1200-1230	Sigtuna	kv Trädgårdsmästaren	Sweden	Rostrum	FNR 29257	Sigtuna Museum	Star et al 2018	PRJEB25536
WLR068	Late	West Greenland, Clade IV	1	12th-13th C	1100-1300	Schleswig	Hafenstraße 13	Germany	Rostrum	?	Schleswig-Holsteinische Landesmuseen Schloss Gottorf	Star et al 2018	PRJEB25536
WLR069	Early	West Greenland, Clade IV	1	1000-1100	1000-1100	Eastern Settlement	Garðar (Igaliku)	Greenland	Rostrum	P151/2017 KMG	Natural History Museum of Denmark	Jette Arneborg, pers. comm.	PRJEB25536
WLR070	Early	West Greenland, Clade IV	1	1000-1100	1000-1100	Eastern Settlement	Garðar (Igaliku)	Greenland	Rostrum	P149/2017 KMG	Natural History Museum of Denmark	Jette Arneborg, pers. comm.	PRJEB25536
WLR071	Early	Foxe Basin, Clade VI	0.97	1000-1100	1000-1100	Eastern Settlement	Garðar (Igaliku)	Greenland	Rostrum	P153/2017 KMG	Natural History Museum of Denmark	Jette Arneborg, pers. comm.	PRJEB25536
WLR072	Early	North Water, Clade V	1	1000-1100	1000-1100	Eastern Settlement	Garðar (Igaliku)	Greenland	Rostrum	P155/2017 KMG	Natural History Museum of Denmark	Jette Arneborg, pers. comm.	PRJEB25536
WLR073	Late	North Water, Clade V	1	13th-14th C	1200-1400	Le Mans	?	France	Tooth	MHNLM 2004.3.53	Le musée Vert	Star et al 2018	PRJEB25536
WLR074	Late	North Water, Clade V	1	late 12th C	1175-1200	Kyiv	35 Spaska, Podil-2007	Ukraine	Rostrum	2319	Centre of Archaeology Kyiv	Barrett et al 2022	PRJEB48103
WLR075	Late	North Water, Clade V	1	late 12th C	1175-1200	Kyiv	35 Spaska, Podil-2007	Ukraine	Rostrum	2369	Centre of Archaeology Kyiv	Barrett et al 2022	PRJEB48103
WLR077	Late	West Greenland, Clade IV	1	late 12th C	1175-1200	Kyiv	35 Spaska, Podil-2011	Ukraine	Rostrum	2937	National Academy of Sciences of Ukraine	Barrett et al 2022	PRJEB48103
WLR079	Late	North Water, Clade V	1	late 12th C	1175-1200	Kyiv	35 Spaska, Podil-2011	Ukraine	Rostrum	2939	National Academy of Sciences of Ukraine	Barrett et al 2022	PRJEB48103
WLR080	Late	North Water, Clade V	1	late 12th C	1175-1200	Kyiv	35 Spaska, Podil-2007	Ukraine	Rostrum	1833	National Academy of Sciences of Ukraine	Barrett et al 2022	PRJEB48103
*Greenland Norse (ca. 985 - 1450 CE): Early Period before 1120 CE; Late Period after 1120 CE
#Recovered from layer dating to "post-1600" but all other walrus material from site date to 1050 – 1325 AD, so likely that its been redeposited
