# Supplementary material for: Greenland Norse walrus exploitation deep into the Arctic
Source: Sci Adv. 2024 Sep 27;10(39):eadq4127. doi: 10.1126/sciadv.adq4127 (PMC11430631; doi:10.1126/sciadv.adq4127)
Supplement: Supplementary file 2 — Tables S1 and S2 [file sciadv.adq4127_tables_s1_and_s2.zip › adq4127_table_s1.xlsx]

## Sheet: Table S1 - zooarchaeology
Sample ID	Period	Dating	Phylogeny_Region	Element	Site	Locality	Country	Specimen ID	Storage
XOR053	Thule	not dated	High Arctic	Limb	QkLi-1	Bathurst Island	Canada	TEAL-6328	Canadian Museum of History
XOR056	Thule	535-625 BP	High Arctic	Tooth	Grinnell Peninsula (RbJr-1)	Devon Island	Canada	TEAL-6598	Canadian Museum of History
XOR060	Thule	1300s CE	High Arctic	Limb	Skraeling Island (SfFk-4)	Ellesmere Island	Canada	TEAL-7523	Canadian Museum of History
XOR065	Thule	1300s CE	High Arctic	Skull	Skraeling Island (SfFk-4)	Ellesmere Island	Canada	TEAL-7549	Canadian Museum of History
ER0112	Subfossil	3659 + - 95 BP	Sable Island	Maxilla	Sable Island	Nova Scotia	Canada	CMNFV 35797	Canadian Museum of Nature
ER0113	Subfossil	3659 + - 95 BP	Sable Island	Skull	Sable Island	Nova Scotia	Canada	CMNFV 43818	Canadian Museum of Nature
ER0114	Subfossil	3659 + - 95 BP	Sable Island	Maxilla	Sable Island	Nova Scotia	Canada	CMNFV 43819	Canadian Museum of Nature
ER0116	Subfossil	3659 + - 95 BP	Sable Island	Maxilla	Sable Island	Nova Scotia	Canada	CMNFV 43821	Canadian Museum of Nature
ER0117	Subfossil	3659 + - 95 BP	Sable Island	Mandible	Sable Island	Nova Scotia	Canada	CMNFV 43825	Canadian Museum of Nature
ER0118	Subfossil	9450 + - 100 BP	High Arctic	Tusk	Brodeur Peninsula	Baffin Island	Canada	CMNFV 48378	Canadian Museum of Nature
ER0119	Subfossil	6360 +- 80 BP	High Arctic	Tusk	Thiboult Bay	Baffin Island	Canada	CMNFV 48389	Canadian Museum of Nature
ER0120	Subfossil	8640 + -110 BP	High Arctic	Tusk	Brodeur Peninsula	Baffin Island	Canada	CMNFV 48390	Canadian Museum of Nature
ER0121	Subfossil	4730 + - 50 BP	High Arctic	Mandible	Borden Peninsula	Baffin Island	Canada	CMNFV 55070	Canadian Museum of Nature
ER0122	Subfossil	7050 +- 180 BP	High Arctic	Tusk	Firkin Point	Devon Island	Canada	CMNFV 55135	Canadian Museum of Nature
ER0124	Subfossil	4500 BP	High Arctic	Maxilla	Grinnell Peninsula	Devon Island	Canada	CMNFV 56803	Canadian Museum of Nature
ER0217	Subfossil	4217 + - 73 BP	Foxe Basin	Mandible	Jens Munk Island	Foxe Basin	Canada	NUFV 439	Canadian Museum of Nature
ER0221	Subfossil	1945 + -37 BP	Foxe Basin	Tusk	Koch Island	Foxe Basin	Canada	NUFV 456	Canadian Museum of Nature
XOR097	Subfossil	8662-8395 BP	Iceland	Tusk	Kollafjörður	Iceland	Iceland	MOR#16	Institute of Natural History, Iceland
XOR098	Subfossil	1292-1169 BP	Iceland	Tusk	Breiðavík	Iceland	Iceland	MOR#11	Institute of Natural History, Iceland
XOR111	Subfossil	1673-1472 BP	Iceland	Tusk	Garður	Iceland	Iceland	MOR#18	Institute of Natural History, Iceland
XOR113	Subfossil	7452-7282 BP	Iceland	Tusk	Berufjörður	Iceland	Iceland	MOR# 25	Institute of Natural History, Iceland
XOR114	Subfossil	1763-1535 BP	Iceland	Tusk	Reykjavík	Iceland	Iceland	MOR#26	Institute of Natural History, Iceland
XOR160	Subfossil	3877-3633 BP	Iceland	Tusk	Kollafjörður	Iceland	Iceland	MOR#22	Institute of Natural History, Iceland
XOR161	Subfossil	1462-1283 BP	Iceland	Tusk	Þingeyri	Iceland	Iceland	MOR#17	Institute of Natural History, Iceland
XOR162	Subfossil	1410-1261 BP	Iceland	Tusk	Drangsnes	Iceland	Iceland	MOR#23	Institute of Natural History, Iceland
XOR163	Subfossil	1520-1341 BP	Iceland	Tusk	Rifsós	Iceland	Iceland	MOR#14	Institute of Natural History, Iceland
XOR001	Historic	not dated	High Arctic	Skull	Inersussat	Saunders Island	Greenland	INWsample059	Natural History Museum of Denmark
XOR002	Historic	not dated	High Arctic	Skull	Inersussat	Saunders Island	Greenland	INWsample029	Natural History Museum of Denmark
XOR004	Historic	not dated	High Arctic	Tooth	Inersussat	Saunders Island	Greenland	INWsample018	Natural History Museum of Denmark
XOR006	Historic	1938-1939 CE	High Arctic	Tooth	Thule	Thule	Greenland	M1269	Natural History Museum of Denmark
XOR008	Historic	1938-1939 CE	High Arctic	Tusk	Thule	Thule	Greenland	M1269	Natural History Museum of Denmark
XOR009	Historic	1915 CE	High Arctic	Mandible	Thule	Thule	Greenland	403	Natural History Museum of Denmark
XOR010	Historic	1915 CE	High Arctic	Skull	Thule	Thule	Greenland	403	Natural History Museum of Denmark
XOR011	Historic	1938-1939 CE	High Arctic	Skull	Thule	Thule	Greenland	M1269	Natural History Museum of Denmark
XOR013	Historic	1915 CE	High Arctic	Skull	Thule	Thule	Greenland	403	Natural History Museum of Denmark
XOR018	Historic	19thC-early20thC	High Arctic	Mandible	Inersussat	Saunders Island	Greenland	INWsample066	Natural History Museum of Denmark
XOR020	Historic	1924 CE	Eastern Greenland	Mandible	Scoresby Sound	Scoresby Sound	Greenland	CN461	Natural History Museum of Denmark
XOR022	Thule	1045-1215 CE	High Arctic	Tooth	David Site	Qeqertaaraq	Greenland	ZMK73/1997	Natural History Museum of Denmark
XOR023	Historic	1926 CE	Western Greenland	Mandible	Jakobshavn	Disko Bay	Greenland	465	Natural History Museum of Denmark
XOR028	Historic	1912 CE	Western Greenland	Tusk	Saitok	Disko Bay	Greenland	385	Natural History Museum of Denmark
XOR035	Pre-Dorset	2020-1740 BCE	Western Greenland	Bone (indet.)	Nipisat I	Sisimiut	Greenland	ZMK136/1989	Natural History Museum of Denmark
XOR043	Thule	not dated	Western Greenland	Tooth	Isuamiut	Sisimiut	Greenland	ZMK135/1989	Natural History Museum of Denmark
XOR044	Subfossil	2630+/-60 BP	Western Greenland	Tusk	Frederikshåb Isblink	Sermersooq	Greenland	ZMK3/1978	Natural History Museum of Denmark
XOR080	Pre-Dorset	1860-1325 BCE	Western Greenland	Tusk	Nipisat I	Sisimiut	Greenland	ZMK136/1989	Natural History Museum of Denmark
XOR081	Pre-Dorset	1370-1000 BCE	Western Greenland	Tooth	Nipisat I	Sisimiut	Greenland	ZMK136/1989	Natural History Museum of Denmark
XOR082	Pre-Dorset	1310-810 BCE	Western Greenland	Tusk	Nipisat I	Sisimiut	Greenland	ZMK136/1989	Natural History Museum of Denmark
XOR086	Late Dorset	1045-1215 CE	High Arctic	Mandible	David Site	Qeqertaaraq	Greenland	ZMK73/1997	Natural History Museum of Denmark
XOR087	Thule	475 +/- 25 BP	Eastern Greenland	Bone (indet.)	Hvalros Ø, Site 96	Sabine Island	Greenland	ZMK65/2008	Natural History Museum of Denmark
XOR091	Late Dorset	1175+/-40 BP	High Arctic	Mandible	Walrus Site	Qeqertaaraq	Greenland	ZMK68/1996	Natural History Museum of Denmark
XOR094	Thule	not dated	Eastern Greenland	Bone (indet.)	Cla-46	Clavering Ø	Greenland	ZMK126/2007	Natural History Museum of Denmark
XOR118	Late Dorset	1175+/-40 BP	High Arctic	Tooth	Walrus Site	Qeqertaaraq	Greenland	ZMK68/1996	Natural History Museum of Denmark
XOR119	Thule	not dated	Eastern Greenland	Tusk	Cla-63, Tangen	Clavering Ø	Greenland	ZMK63/2008	Natural History Museum of Denmark
XOR127	Pre-Dorset	790-530 BCE	Eastern Greenland	Tusk	Eigil Knuth, Site 14	Holm Land	Greenland	ZMK 54/1993	Natural History Museum of Denmark
XOR130	Dorset	820 +/- 60 BP	Eastern Greenland	Tusk	Sophus Müllers Næs	Amdrup Land	Greenland	ZMK50/1993	Natural History Museum of Denmark
XOR135	Dorset	not dated	Foxe Basin	Mandible	Alarniq	Foxe Basin	Canada	ZMK123a/1955	Natural History Museum of Denmark
XOR136	Dorset	not dated	Foxe Basin	Tooth	Alarniq	Foxe Basin	Canada	ZMK123a/1955	Natural History Museum of Denmark
XOR139	Dorset	820 +/- 60 BP	Eastern Greenland	Tusk	Sophus Müllers Næs	Amdrup Land	Greenland	ZMK50/1993	Natural History Museum of Denmark
XOR141	Thule	not dated	Eastern Greenland	Baculum	Cla-33, Kap Breusing	Clavering Ø	Greenland	ZMK119/2007	Natural History Museum of Denmark
XOR146	Dorset	not dated	Foxe Basin	Mandible	Alarniq	Foxe Basin	Canada	ZMK123a/1955	Natural History Museum of Denmark
XOR147	Dorset	not dated	Foxe Basin	Mandible	Alarniq	Foxe Basin	Canada	ZMK123a/1955	Natural History Museum of Denmark
XOR151	Late Dorset	900 +/- 45 BP	High Arctic	Tusk	Qallunatalik site	Qeqertaaraq	Greenland	ZMK71/1997	Natural History Museum of Denmark
XOR153	Thule	not dated	Western Greenland	Mandible	Illutalik	Disko Bay	Greenland	ZMK19/1933	Natural History Museum of Denmark
XOR155	Dorset	not dated	Foxe Basin	Tooth	Alarniq	Foxe Basin	Canada	ZMK123a/1955	Natural History Museum of Denmark
XOR157	Dorset	not dated	Foxe Basin	Tusk	Alarniq	Foxe Basin	Canada	ZMK123a/1955	Natural History Museum of Denmark
XOR158	Pre-Dorset	not dated	Foxe Basin	Tooth	Qalirusiq/Parry Hill (NiHf-1)	Foxe Basin	Canada	ZMK123c/1955	Natural History Museum of Denmark
XOR159	Pre-Dorset	not dated	Foxe Basin	Tooth	Qalirusiq/Parry Hill (NiHf-1)	Foxe Basin	Canada	ZMK123c/1955	Natural History Museum of Denmark
ER0202	Thule	1371+-50 CE	Foxe Basin	Mandible	Pingiqqalik (NgHd-1)	Foxe Basin	Canada	NgHd-1:01624	Nunavut Archaeology
ER0205	Thule	1371+-50 CE	Foxe Basin	Maxilla	Pingiqqalik (NgHd-1)	Foxe Basin	Canada	NgHd-1:02806	Nunavut Archaeology
ER0206	Thule	1367+-49 CE	Foxe Basin	Maxilla	Pingiqqalik (NgHd-1)	Foxe Basin	Canada	NgHd-1:04364	Nunavut Archaeology
ER0207	Thule	1367+-49 CE	Foxe Basin	Maxilla	Pingiqqalik (NgHd-1)	Foxe Basin	Canada	NgHd-1:04432	Nunavut Archaeology
ER0208	Thule	1527+-84 CE	Foxe Basin	Skull	Pingiqqalik (NgHd-1)	Foxe Basin	Canada	NgHd-1:05872	Nunavut Archaeology
ER0209	Thule	1349+-51 CE	Foxe Basin	Maxilla	Pingiqqalik (NgHd-1)	Foxe Basin	Canada	NgHd-1:06299	Nunavut Archaeology
ER0211	Thule	1532+-84 CE	Foxe Basin	Maxilla	Pingiqqalik (NgHd-1)	Foxe Basin	Canada	NgHd-1:07866	Nunavut Archaeology
ER0212	Thule	1532+-84 CE	Foxe Basin	Maxilla	Pingiqqalik (NgHd-1)	Foxe Basin	Canada	NgHd-1:07906	Nunavut Archaeology
ER0213	Thule	1530+-85 CE	Foxe Basin	Maxilla	Pingiqqalik (NgHd-1)	Foxe Basin	Canada	NgHd-1:10039	Nunavut Archaeology
ER0216	Thule	1371+-50 CE	Foxe Basin	Maxilla	Pingiqqalik (NgHd-1)	Foxe Basin	Canada	NgHd-1:10668	Nunavut Archaeology
XOR120	Early Dorset	2510 BP	Foxe Basin	Tusk	Alarniq (NhHd-3)	Foxe Basin	Canada	NhHd-3:3948	Nunavut Archaeology
XOR123	Early Dorset	2630 BP	Foxe Basin	Tooth	Alarniq (NhHd-7)	Foxe Basin	Canada	NhHd-7:205	Nunavut Archaeology
XOR125	Dorset	1695 BP	Foxe Basin	Tooth	Alarniq (NhHd-9)	Foxe Basin	Canada	NhHd-9:713	Nunavut Archaeology
XOR126	Dorset	1690 BP	Foxe Basin	Tusk	Alarniq (NhHd-9)	Foxe Basin	Canada	NdHd-9:634	Nunavut Archaeology
XOR165	Dorset	134-234 CE	Foxe Basin	Tooth	Alarniq (NhHd-7)	Foxe Basin	Canada	NhHd-7:349	Nunavut Archaeology
XOR166	Late Dorset	1030-1154 CE	Foxe Basin	Tooth	Alarniq (NhHd-9)	Foxe Basin	Canada	NhHd-9:264	Nunavut Archaeology
XOR167	Dorset	126-231 CE	Foxe Basin	Tusk	Alarniq (NhHd-3)	Foxe Basin	Canada	NhHd-3:1454	Nunavut Archaeology
XOR168	Unknown	86-228 CE	Foxe Basin	Tooth	Alarniq (NhHe-1)	Foxe Basin	Canada	NhHd-1:DNA1	Nunavut Archaeology
XOR169	Unknown	86-228 CE	Foxe Basin	Tooth	Alarniq (NhHe-1)	Foxe Basin	Canada	NhHd-1:DNA2	Nunavut Archaeology
XOR172	Dorset	257-390 CE	Foxe Basin	Tooth	Alarniq (NhHe-11)	Foxe Basin	Canada	NhHe-11:DNA5	Nunavut Archaeology
XOR173	Dorset	257-390 CE	Foxe Basin	Tooth	Alarniq (NhHe-11)	Foxe Basin	Canada	NhHe-11:DNA6	Nunavut Archaeology
XOR174	Dorset	257-390 CE	Foxe Basin	Tooth	Alarniq (NhHe-11)	Foxe Basin	Canada	NhHe-11:DNA7	Nunavut Archaeology
XOR099	Subfossil	1734-1550 BP	Iceland	Tusk	Ósakot, Staðarsveit	Iceland	Iceland	MOR#29	Private ownership, stored Bjarnarfoss
XOR164	Subfossil	1370-1240 BP	Iceland	Tusk	Ósakot, Staðarsveit	Iceland	Iceland	MOR#32	Private ownership, stored Bjarnarfoss
WLR008	Historic	c.1850 CE	Svalbard	Petrous	Moffen	Svalbard	Norway	B.1950	University Museum of Bergen
WLR009	Historic	c.1850 CE	Svalbard	Bone (indet.)	Russekeila	Svalbard	Norway	JS366	University Museum of Bergen
WLR010	Historic	c.1850 CE	Svalbard	Petrous	Moffen	Svalbard	Norway	B.1947	University Museum of Bergen
WLR011	Historic	c.1850 CE	Svalbard	Petrous	Moffen	Svalbard	Norway	B.2036	University Museum of Bergen
WLR012	Historic	c.1850 CE	Svalbard	Petrous	Moffen	Svalbard	Norway	B.1952	University Museum of Bergen
WLR017	Historic	c.1850 CE	Svalbard	Petrous	Moffen	Svalbard	Norway	B.2034	University Museum of Bergen
WLR021	Historic	c.1850 CE	Svalbard	Petrous	Moffen	Svalbard	Norway	B.1877	University Museum of Bergen
WLR022	Historic	c.1850 CE	Svalbard	Petrous	Moffen	Svalbard	Norway	B.1907	University Museum of Bergen
WLR023	Historic	c.1850 CE	Svalbard	Petrous	Moffen	Svalbard	Norway	B.2005	University Museum of Bergen
WLR024	Historic	c.1850 CE	Svalbard	Petrous	Moffen	Svalbard	Norway	B.1973	University Museum of Bergen
